# Supplementary material for: Attitudes and Beliefs towards Rotavirus Vaccination in a Sample of Italian Women: A Cross-Sectional Study
Source: Vaccines (Basel). 2023 May 30;11(6):1041. doi: 10.3390/vaccines11061041 (PMC10302617; doi:10.3390/vaccines11061041)
Supplement: Supplementary file 1 [file vaccines-11-01041-s001.zip]

Archive with 1 entries (1 files):
- vaccines-2362050-supplementary.pdf
